# Supplementary material for: Self-Management Nursing Intervention for Controlling Glucose among Diabetes: A Systematic Review and Meta-Analysis
Source: Int J Environ Res Public Health. 2021 Dec 3;18(23):12750. doi: 10.3390/ijerph182312750 (PMC8657503; doi:10.3390/ijerph182312750)
Supplement: Supplementary file 1 [file ijerph-18-12750-s001.zip]

Archive with 1 entries (1 files):
- ijerph-1465513-supplementary.pdf
